# Supplementary material for: Bisulfite treatment and single-molecule real-time sequencing reveal D-loop length, position, and distribution
Source: eLife. 2020 Nov 13;9:e59111. doi: 10.7554/eLife.59111 (PMC7695462; doi:10.7554/eLife.59111)
Supplement: Source code 2. [file elife-59111-code2.rtf.zip]

Archive with 1 entries (1 files):
- Position Distribution Analysis  Rscript.rtf
